# Supplementary material for: Remapping the Chemical Space and the Pharmacological Space of Drugs: What Can We Expect from the Road Ahead?
Source: Pharmaceuticals (Basel). 2024 Jun 6;17(6):742. doi: 10.3390/ph17060742 (PMC11207054; doi:10.3390/ph17060742)
Supplement: Supplementary file 1 [file pharmaceuticals-17-00742-s001.zip]

Archive with 1 entries (1 files):
- pharmaceuticals-2967625-supplementary.pdf
